# Supplementary material for: Anaerobiosis and Mutations Can Reduce Susceptibility of Pseudomonas aeruginosa to Tobramycin Without Reducing the Cellular Concentration of the Antibiotic
Source: Pathogens. 2025 Feb 13;14(2):187. doi: 10.3390/pathogens14020187 (PMC11858066; doi:10.3390/pathogens14020187)
Supplement: Supplementary file 1 [file pathogens-14-00187-s001.zip]

Archive with 3 entries (3 files):
- Supplementary material.zip
- Supplementary Table S1.zip
- Supplementary Tables S2 and S3.xlsx
