# Supplementary material for: Anaerobiosis and Mutations Can Reduce Susceptibility of Pseudomonas aeruginosa to Tobramycin Without Reducing the Cellular Concentration of the Antibiotic
Source: Pathogens. 2025 Feb 13;14(2):187. doi: 10.3390/pathogens14020187 (PMC11858066; doi:10.3390/pathogens14020187)
Supplement: Supplementary file 1 [file pathogens-14-00187-s001.zip › Supplementary Tables S2 and S3.xlsx]

## Sheet: Table S2
Supplementary Table S2. Values for biological replicates of MICs
	MIC: aerobically-grown bacteria*									MIC: anaerobically-grown bacteria
	Biological replicates						Median			Biological replicates						Median
Reference strain
PAO1	0.5	0.5	0.25	0.5			0.5			2	2	2	2	2	2	2
Mutant
TanA3	1	1	1				1			8	4	4				4
TanB3	1	1	1	1	1	1	1			8	4	4	4	4	4	4
TanC3	1	1	1				1			8	4	8				8
TanD3	2	4	4				4			8	8	8				8
TanE3	2	1	1				1			4	4	8	8			6
TanF3	0.5	1	1				1			4	4	4				4
TanG5	2	2	2				2			16	16	16				16
TanH4	2	2	2				2			16	16	16				16
TanI5	2	2	2				2			32	32	32				32
TanJ3	0.5	1	1				1			4	4	4				4
Clinical isolate
006-A2	16	16	16				16			32	64	64				64
015A	4	4	4				4			16	16	16				16
*MIC values were determined as described in the main text. The value for each biological replicate, and the median value for each mutant, are shown.

## Sheet: Table S3
Supplementary Table S3. Values for biological replicates of concentrations of tobramycin in P. aeruginosa.
Strain	Conditions	Replicate 1	Replicate 2	Replicate 3	Mean ± SD, n=3
PAO1	Aerobic	0.0576	0.0401	0.0386	0.0454 ± 0.0106
	Anaerobic	0.0024	0.0059	0.004	0.0041 ± 0.0018
PAO1 fusA1 R680C	Aerobic	0.0085	0.0276	0.0445	0.0268 ± 0.0180
	Anaerobic	0.0233	0.0112	0.0086	0.0144 ± 0.0079
PAO1 fusA1 D327S	Aerobic	0.0351	0.057	0.0494	0.0472 ± 0.0111
	Anaerobic	0.0642	0.0764	0.0133	0.0513 ± 0.0355
PAO1 fusA1 Y683D	Aerobic	0.0164	0.0435	0.0524	0.0374 ± 0.0188
	Anaerobic	0.0264	0.0198	0.0273	0.0245 ± 0.0041
001C	Aerobic	0.0594	0.0354	0.0428	0.0459 ± 0.0123
	Anaerobic	0.0115	0.0127	0.0068	0.0103 ± 0.0031
015A	Aerobic	0.0152	0.0168	0.0133	0.0151 ± 0.0017
	Anaerobic	0.0068	0.0093	0.0336	0.0166 ± 0.0148
036-1	Aerobic	0.0679	0.0781	0.0577	0.0679 ± 0.0102
	Anaerobic	0.0252	0.0298	0.034	0.0296 ± 0.0044
046-6	Aerobic	0.0227	0.0281	0.0163	0.0224 ± 0.0059
	Anaerobic	0.079	0.0637	0.1002	0.0810 ± 0.0183
006-A2	Aerobic	0.0131	0.0073	0.0096	0.0100 ± 0.0029
PAO1 ∆mexXY	Aerobic	0.0471	0.0528	0.0364	0.0454 ± 0.0083
	Anaerobic	0.0098	0.0137	0.0102	0.0112 ± 0.0022
015A ∆mexXY	Aerobic	0.0138	0.0152	0.0156	0.0149 ± 0.0009
	Anaerobic	0.0197	0.0098	0.0071	0.0122 ± 0.0066
006-A2 ∆mexXY	Aerobic	0.0139	0.019	0.0142	0.0157 ± 0.0028
